# Supplementary material for: Effect of Hydroxytyrosol Derivatives of Donepezil on the Activity of Enzymes Involved in Neurodegenerative Diseases and Oxidative Damage
Source: Molecules. 2024 Jan 22;29(2):548. doi: 10.3390/molecules29020548 (PMC10819651; doi:10.3390/molecules29020548)
Supplement: Supplementary file 1 [file molecules-29-00548-s001.zip]

Archive with 1 entries (1 files):
- molecules-2827776-supplementary.pdf
